# Supplementary material for: Tropisetron Suppresses Chronic Pancreatitis and Pancreatic Cancer by Blocking Interleukin 33 Expression
Source: Cancers (Basel). 2025 Jun 22;17(13):2087. doi: 10.3390/cancers17132087 (PMC12248589; doi:10.3390/cancers17132087)
Supplement: Supplementary file 1 [file cancers-17-02087-s001.zip]

Archive with 2 entries (2 files):
- cancers-3649519-Figure S4.pdf
- cancers-3649519-supplementary.pdf
